# Supplementary material for: A pan-cancer landscape of IGF2BPs and their association with prognosis, stemness and tumor immune microenvironment
Source: Front Oncol. 2023 Jan 4;12:1049183. doi: 10.3389/fonc.2022.1049183 (PMC9846525; doi:10.3389/fonc.2022.1049183)
Supplement: Supplementary file 2 [file DataSheet_2.xlsx]

## Sheet: IGF2BP2 in cancer tissues
	sample
Stomach Adenocarcinoma	ID	GAPDH(Cq)		ID	IGF2BP2（Cq）
adjacent tissues	22-16320	28.0541	28.4551	22-16320	36.8949	36.7641	8.30899	8.44273	-0.133736	1.09713	1.00526
	22-16320	29.212		22-16320	36.7474
	22-16320	28.0993		22-16320	36.65
	22-15466	19.09	19.1032	22-15466	27.366	27.4709	8.36768		-0.0750498	1.0534
	22-15466	19.1596		22-15466	27.7029
	22-15466	19.06		22-15466	27.3438
	22-16742	28.0993	28.1035	22-16742	36.7474	36.7508	8.65152		0.208786	0.865265
	22-16742	28.1393		22-16742	36.7449
	22-16742	28.072		22-16742	36.76
cancerous tissues	22-16320	27.7027	27.7022	22-16320	32.9594	32.6939	4.99177		-3.45096	10.9356	10.9288
	22-16320	27.2259		22-16320	32.6631
	22-16320	28.1778		22-16320	32.4594
	22-15466	27.5238	27.447	22-15466	32.87	32.7134	5.26645		-3.17628	9.03975
	22-15466	27.4512		22-15466	32.6003
	22-15466	27.366		22-15466	32.67
	22-16742	27.2259	27.3665	22-16742	32.4594	32.1299	4.76339		-3.67934	12.8112
	22-16742	27.52		22-16742	32.22
	22-16742	27.3535		22-16742	31.7103
Esophageal Carcinoma	ID	GAPDH(Cq)		ID	IGF2BP2（Cq）
adjacent tissues	22-10382	27.7408	27.4065	22-10382	34.5698	34.5698	7.16326	7.27552	-0.112257	1.08092	1.00829
	22-10382	27.408		22-10382	34.4698
	22-10382	27.0708		22-10382	34.6698
	22-24320	27.6468	27.6508	22-24320	35.1861	35.1917	7.54087		0.265345	0.832
	22-24320	27.6148		22-24320	35.0691
	22-24320	27.6908		22-24320	35.3198
	22-23134	28.3748	28.1984	22-23134	35.2091	35.3208	7.12243		-0.153088	1.11195
	22-23134	28.0515		22-23134	35.6056
	22-23134	28.169		22-23134	35.1478
cancerous tissues	22-10382	26.1224	26.424	22-10382	29.1977	29.2707	2.84674		-4.42878	21.5375	20.2728
	22-10382	26.3694		22-10382	29.4033
	22-10382	26.7802		22-10382	29.2113
	22-24320	27.9134	27.9038	22-24320	30.9664	30.7284	2.82465		-4.45087	21.8699
	22-24320	27.763		22-24320	30.7518
	22-24320	28.0349		22-24320	30.4671
	22-23134	27.7802	27.5448	22-23134	30.6306	30.6984	3.15358		-4.12194	17.4112
	22-23134	27.3694		22-23134	30.8033
	22-23134	27.4848		22-23134	30.6613
Colon Adenocarcinoma	ID	GAPDH(Cq)		ID	IGF2BP2（Cq）
adjacent tissues	22-20093	28.5057	28.7444	22-20093	34.3635	34.605	5.86069	5.83271	0.0279772	0.980794	0.92201
	22-20093	29.5655		22-20093	34.64
	22-20093	28.1619		22-20093	34.8116
	22-36422	27.7387	28.0031	22-36422	34.8758	33.9858	5.98268		0.149965	0.901273
	22-36422	28.3146		22-36422	33.8716
	22-36422	27.9561		22-36422	33.21
	22-37163	28.3146	28.0031	22-37163	33.8161	33.6579	5.65477		-0.177942	0.883963
	22-37163	27.7387		22-37163	34.1276
	22-37163	27.9561		22-37163	33.03
cancerous tissues	22-20093	30.1036	30.0312	22-20093	35.1936	32.9316	2.90047		-2.93225	7.63299	7.47069
	22-20093	30.2906		22-20093	34.2913
	22-20093	29.6993		22-20093	29.31
	22-36422	25.774	25.244	22-36422	28.7965	28.289	3.045		-2.78771	6.90533
	22-36422	24.77		22-36422	27.8879
	22-36422	25.1881		22-36422	28.1827
	22-37163	25.2481	25.1216	22-37163	27.791	27.9772	2.85566		-2.97705	7.87376
	22-37163	24.7137		22-37163	28.098
	22-37163	25.4029		22-37163	28.0427

## Sheet: IGF2BP3 in cancer tissues
	sample
Stomach Adenocarcinoma	ID	GAPDH（Cq）		ID	IGF2BP3（Cq）
adjacent tissues	22-16320	28.5597	29.5659	22-16320	35.42	35.445	5.87907	5.93236	-0.0532871	1.03763	1.00388
	22-16320	30.0521		22-16320	36.4826
	22-16320	30.086		22-16320	34.4325
	22-15466	27.6162	27.6233	22-15466	33.8274	33.4324	5.80904		-0.123318	1.08924
	22-15466	27.7671		22-15466	33.0946
	22-15466	27.4867		22-15466	33.375
	22-16742	30.3485	30.3291	22-16742	36.6181	36.4574	6.10896		0.176605	0.884783
	22-16742	30.5597		22-16742	36.42
	22-16742	30.0791		22-16742	36.3342
cancerous tissues	22-16320	31.6742	32.2908	22-16320	36.4765	36.5855	4.29467		-1.63769	3.11167	2.65852
	22-16320	32.7301		22-16320	36.54
	22-16320	32.4681		22-16320	36.74
	22-15466	30.6313	30.6303	22-15466	35.1311	35.2472	4.61696		-1.3154	2.48871
	22-15466	30.8753		22-15466	35.54
	22-15466	30.3842		22-15466	35.0706
	22-16742	30.8753	31.9965	22-16742	36.632	36.6809	4.68432		-1.24804	2.37518
	22-16742	32.7301		22-16742	36.54
	22-16742	32.3842		22-16742	36.8706
Esophageal Carcinoma	ID	GAPDH（Cq）		ID	IGF2BP3（Cq）
adjacent tissues	22-10382	26.9163	26.6564	22-10382	34.5044	34.1684	7.51199	7.14697	0.365018	0.776459	1.02389
	22-10382	26.5129		22-10382	34.5218
	22-10382	26.54		22-10382	33.479
	22-24320	26.7964	26.4135	22-24320	33.479	33.162	6.74844		-0.398536	1.31817
	22-24320	26.2163		22-24320	34.3904
	22-24320	26.228		22-24320	31.6165
	22-23134	26.608	27.3301	22-23134	34.6165	34.5105	7.18049		0.0335182	0.977035
	22-23134	27.8491		22-23134	34.416
	22-23134	27.5331		22-23134	34.4991
cancerous tissues	22-10382	26.6574	26.5775	22-10382	31.4195	31.3935	4.81602		-2.33096	5.03139	5.65829
	22-10382	26.3624		22-10382	31.1304
	22-10382	26.7127		22-10382	31.6306
	22-24320	27.3624	27.3868	22-24320	32.1304	32.4497	5.06298		-2.08399	4.23979
	22-24320	27.763		22-24320	32.7518
	22-24320	27.0349		22-24320	32.4671
	22-23134	27.763	27.5303	22-23134	31.6306	31.7317	4.20142		-2.94555	7.70371
	22-23134	27.3694		22-23134	31.8033
	22-23134	27.4585		22-23134	31.7613
Colon Adenocarcinoma	ID	GAPDH（Cq）		ID	IGF2BP3（Cq）
adjacent tissues	22-20093	30.4252	29.2997	22-20093	38.3147	35.0946	5.79491	5.92503	-0.130117	1.09438	1.34421
	22-20093	26.7964		22-20093	31.6165
	22-20093	30.6776		22-20093	35.3527
	22-36422	30.6776	30.8576	22-36422	36.1803	36.2942	5.4366		-0.48843	1.40292
	22-36422	31.5129		22-36422	36.5218
	22-36422	30.3822		22-36422	36.1803
	22-37163	30.8783	30.7985	22-37163	36.8915	37.3421	6.54358		0.618547	1.53533
	22-37163	30.4252		22-37163	38.3147
	22-37163	31.092		22-37163	36.82
cancerous tissues	22-20093	27.4098	27.5031	22-20093	30.3128	30.3188	2.81573		-3.1093	8.62962	6.70874
	22-20093	27.6313		22-20093	30.1671
	22-20093	27.4681		22-20093	30.4765
	22-36422	30.8	30.5965	22-36422	34.54	34.6613	4.06473		-1.8603	3.63084
	22-36422	30.1893		22-36422	34.1405
	22-36422	30.8003		22-36422	35.3033
	22-37163	26.8535	26.4562	22-37163	29.8082	29.4056	2.94945		-2.97558	7.86575
	22-37163	26.4098		22-37163	29.3128
	22-37163	26.1052		22-37163	29.0958

## Sheet: IGF2BP2-3 in Glioma cell
sample	GAPDH（Cq）		sample	IGF2BP3（Cq）
NHA cell
N1	29.29	30.0933	N1	33.62	34.8767	4.78333	0.585155	0.666578
N2	29.55		N2	34.6
N3	31.44		N3	36.41
HS683 cell
HS1	27.3682	27.0106	HS1	31.0219	31.2088	4.19818	-0.585155	1.5002
HS2	26.9235		HS2	31.1454
HS3	26.74		HS3	31.459
U251 cell
U2	28.0302	28.5347	U2	31.4678	31.7832	3.24855	-1.53479	2.89746
U3	28.2863		U3	31.9261
U4	29.2874		U4	31.9557

## Sheet: IFG2BP3 in GBM Blood
blood sample	sample ID	GAPDH(Cq)		sample ID	IGF2BP3（Cq）
healthy control	K8	15.4454	15.2306	K8	22.5565	22.34	7.10937	6.46095	0.648418	0.637979
	K8	15.0864		K8	22.1235
	K8	15.16		K8	22.34
	K11	18.4935	18.2189	K11	24.8104	24.7782	6.55921		0.0982596	0.934159
	K11	18.1233		K11	24.894
	K11	18.04		K11	24.63
	K7	15.2157	15.2486	K7	21.4787	21.4896	6.24099		-0.219955	1.1647
	K7	15.35		K7	21.46
	K7	15.18		K7	21.53
	K4	22.1477	22.2992	K4	29.2058	29.3853	7.08603		0.625084	0.648382
	K4	22.41		K4	29.41
	K4	22.34		K4	29.54
	K2	17.2368	17.1413	K2	23.64	23.3776	6.23628		-0.224665	1.16851
	K2	17.1223		K2	23.3423
	K2	17.0647		K2	23.1504
	K6	25.7671	25.409	K6	31.7946	31.5615	6.15251		-0.308435	1.23836
	K6	25.34		K6	31.65
	K6	25.12		K6	31.24
	K5	27.6162	27.6787	K5	33.8274	33.7425	6.06376		-0.397192	1.31694
	K5	27.52		K5	33.75
	K5	27.9		K5	33.65
	K3	27.4867	27.3456	K3	33.375	33.585	6.23944		-0.221514	1.16596
	K3	27.12		K3	33.54
	K3	27.43		K3	33.84
GBM patients	A1	19.5197	19.3211	A1	23.4702	23.4884	4.16735		-2.2936	4.90278
	A1	19.2135		A1	23.575
	A1	19.23		A1	23.42
	A2	18.8647	18.4357	A2	23.1504	23.3442	4.90854		-1.55241	2.93306
	A2	18.1223		A2	23.3423
	A2	18.32		A2	23.54
	A3	19.1997	19.2148	A3	23.3833	23.4455	4.23073		-2.23022	4.69207
	A3	19.1246		A3	23.7432
	A3	19.32		A3	23.21
	A4	18.511	18.3248	A4	22.5132	22.5988	4.27401		-2.18694	4.55339
	A4	18.1234		A4	22.8532
	A4	18.34		A4	22.43
	A5	18.4042	18.4928	A5	22.1191	22.521	4.02822		-2.43273	5.39914
	A5	18.8442		A5	22.5739
	A5	18.23		A5	22.87
	A6	18.9631	18.4691	A6	23.079	22.9627	4.49356		-1.96739	3.9106
	A6	18.1243		A6	22.57
	A6	18.32		A6	23.239
	A7	18.2835	18.6608	A7	22.9792	22.6416	3.98082		-2.48013	5.57948
	A7	18.8688		A7	22.4356
	A7	18.83		A7	22.51
	A8	17.8715	17.5013	A8	21.4498	21.4241	3.9228		-2.53815	5.80845
	A8	17.2123		A8	21.0123
	A8	17.42		A8	21.81
	A9	19.1046	19.3301	A9	24.2793	24.4553	5.12515		-1.3358	2.52415
	A9	19.5657		A9	24.5264
	A9	19.32		A9	24.56
	A10	18.8613	18.7015	A10	23.4339	23.7235	5.02201		-1.43894	2.71122
	A10	18.79		A10	23.8965
	A10	18.4531		A10	23.84
	A12	21.8344	21.4708	A12	25.5753	25.4632	3.99235		-2.4686	5.53506
	A12	21.3438		A12	25.3243
	A12	21.2343		A12	25.49
	A13	17.9605	17.6112	A13	23.0307	23.4687	5.85754		-0.603406	1.5193
	A13	17.233		A13	23.7454
	A13	17.64		A13	23.63
