# Supplementary material for: A pan-cancer landscape of IGF2BPs and their association with prognosis, stemness and tumor immune microenvironment
Source: Front Oncol. 2023 Jan 4;12:1049183. doi: 10.3389/fonc.2022.1049183 (PMC9846525; doi:10.3389/fonc.2022.1049183)
Supplement: Supplementary file 3 [file DataSheet_3.zip]

Archive with 9 entries (8 files):
- Σ╗úτáü/
- __MACOSX/._Σ╗úτáü
- Σ╗úτáü/.DS_Store
- __MACOSX/Σ╗úτáü/._.DS_Store
- Σ╗úτáü/IGF2BP1 stage.zip
- Σ╗úτáü/IGF2BPs heatmap.zip
- Σ╗úτáü/σ╜Æμíú.zip
- Σ╗úτáü/08.pheatmap.zip
- Σ╗úτáü/immune.zip
